# Supplementary material for: The Influence of Gap Angle on the Transport Characteristics of Split-Gate AlGaN/GaN Heterostructure Field-Effect Transistors
Source: Micromachines (Basel). 2026 Jul 11;17(7):831. doi: 10.3390/mi17070831 (PMC13414170; doi:10.3390/mi17070831)
Supplement: Supplementary file 1 [file micromachines-17-00831-s001.zip]

Archive with 1 entries (1 files):
- micromachines-4392216-supplementary.pdf
